# Supplementary material for: Distribution, Genesis, and Human Health Risks of Groundwater Heavy Metals Impacted by the Typical Setting of Songnen Plain of NE China
Source: Int J Environ Res Public Health. 2022 Mar 17;19(6):3571. doi: 10.3390/ijerph19063571 (PMC8955772; doi:10.3390/ijerph19063571)
Supplement: Supplementary file 1 [file ijerph-19-03571-s001.zip]

Archive with 1 entries (1 files):
- ijerph-1622414-supplementary.pdf
